# Supplementary material for: Selective Synthesis of N-[1,3,5]Triazinyl-α-Ketoamides and N-[1,3,5]Triazinyl-Amides from the Reactions of 2-Amine-[1,3,5]Triazines with Ketones
Source: Molecules. 2023 May 25;28(11):4338. doi: 10.3390/molecules28114338 (PMC10254511; doi:10.3390/molecules28114338)
Supplement: Supplementary file 1 [file molecules-28-04338-s001.zip]

Archive with 1 entries (1 files):
- molecules-2387099-supplementary.pdf
